# Supplementary material for: Phenanthroindolizidine Alkaloids Isolated from Tylophora ovata as Potent Inhibitors of Inflammation, Spheroid Growth, and Invasion of Triple-Negative Breast Cancer
Source: Int J Mol Sci. 2022 Sep 7;23(18):10319. doi: 10.3390/ijms231810319 (PMC9499467; doi:10.3390/ijms231810319)
Supplement: Supplementary file 1 [file ijms-23-10319-s001.zip]

Archive with 1 entries (1 files):
- ijms-1841413-supplementary.pdf
